# Supplementary material for: Recombinant Expression and Characterization of a Novel Thermo-Alkaline Lipase with Increased Solvent Stability from the Antarctic Thermophilic Bacterium Geobacillus sp. ID17
Source: Int J Mol Sci. 2024 Jul 19;25(14):7928. doi: 10.3390/ijms25147928 (PMC11277018; doi:10.3390/ijms25147928)
Supplement: Supplementary file 1 [file ijms-25-07928-s001.zip]

Archive with 1 entries (1 files):
- ijms-3062736-supplementary.pdf
